# Supplementary material for: Nuclear β-catenin and CD44 upregulation characterize invasive cell populations in non-aggressive MCF-7 breast cancer cells
Source: BMC Cancer. 2010 Aug 10;10:414. doi: 10.1186/1471-2407-10-414 (PMC3087322; doi:10.1186/1471-2407-10-414)
Supplement: Additional file 1 — Primer sequences used for qRT-PCR. [file 1471-2407-10-414-S1.XLS]

## Sheet: Sheet1
Genes	Forward	Reverse
BMP7 (AL157414)	5'-GCTGCAGCCTCCACTCTCTA-3'	5'-TCACACCAAGAGGGATCACA-3'
CD24 (NM_013230)	5'-AACTAATGCCACCACCAAGG-3'	5'-GACGTTTCTTGGCCTGAGTC-3'
CD44 (NM_000610)	5'-GCCCTTCCATAGCCTAATCC-3'	5'-CTTTGGTGTCTCCCAGAAGC-3'
CXCL12 (SDF-1, NM_199168)	5'-CCATCATCTTGCCACTACCC-3'	5'-GACCTTCTGTGGATCGCATT-3'
E-cadherin (CDH-1, NM_004360)	5'-TGGACAGGGAGGATTTTGAG-3'	5'-ACCTGAGGCTTTGGATTCCT-3'
N-cadherin (CDH-2, NM_001792)	5'-CCACAGCTCCACCATATGACT-3'	5'-CCCCAGTCGTTCAGGTAATC-3'
PIK3R1(NM_181504)	5'-GGGAGGGGGAATGTAGTGAA-3'	5'-AAGAAGCAACTTCACTTTGCAG-3'
SOCS2（NM_003877）	5'-TCCAAGTTGTCCTTGAATTGTC-3'	5'-GGCAGGTATCCCCCTGTATC-3'
Vimentin (NM_003380)	5'-GAGAACTTTGCCGTTGAAGC-3'	5'-CTCAATGTCAAGGGCCATCT-3'
GAPDH（NM_002046 ）	5'-GGCCTCCAAGGAGTAAGACC-3'	5'-CAAGGGGTCTACATGGCAAC-3'
