# Supplementary material for: Nuclear β-catenin and CD44 upregulation characterize invasive cell populations in non-aggressive MCF-7 breast cancer cells
Source: BMC Cancer. 2010 Aug 10;10:414. doi: 10.1186/1471-2407-10-414 (PMC3087322; doi:10.1186/1471-2407-10-414)
Supplement: Additional file 2 — List of the 76 probe sets upregulated >2-fold in both MCF-7-14 and MDA-MB-231 cells compared with MCF-7 cells. [file 1471-2407-10-414-S2.XLS]

## Sheet: Sheet1
Probe Set ID	Hold Change	Common name	Genbank Accession No.	RefSeq
213348_at	6.22347	CDKN1C	N33167	NM_000076
203074_at	5.32166	ANXA8	NM_001630	NM_001040084
242077_x_at	4.76661	C6orf150	R98018	NM_138441
217704_x_at	4.48733	SUZ12P	AI820796	---
241682_at	4.39307	KLHL23	BE873351	NM_144711
226308_at	3.93069	NY-SAR-48	AA099118	NM_001011699
239435_x_at	3.85684	SHROOM1	AA588854	NM_133456
204886_at	3.54615	PLK4	AL043646	NM_014264
224352_s_at	3.54536	CFL2	AF134802	NM_021914
239219_at	3.43627	AURKB	N55457	NM_004217
229307_at	3.08929	ANKRD28	N32051	NM_015199
223422_s_at	3.07781	ARHGAP24	AI743534	NM_001025616
205926_at	3.05256	IL27RA	NM_004843	NM_004843
219754_at	3.02323	RBM41	NM_018301	NM_018301
42361_g_at	2.9987	CCHCR1	AI588986	NM_019052
225664_at	2.93489	COL12A1	AA788946	NM_004370
233142_at	2.89788	---	AK022793	---
202912_at	2.88917	ADM	NM_001124	NM_001124
204158_s_at	2.84423	TCIRG1	NM_006019	NM_006019
203373_at	2.81697	SOCS2	NM_003877	NM_003877
203493_s_at	2.77418	CEP57	AL525206	NM_014679
217523_at	2.74175	CD44	AV700298	NM_000610
205125_at	2.73935	PLCD1	NM_006225	NM_006225
231766_s_at	2.67975	COL12A1	U73778	NM_004370
225505_s_at	2.56336	FAM113A	NM_022760	NM_022760
232238_at	2.52109	ASPM	AK001380	NM_018136
235647_at	2.51544	AP4S1	AI298279	NM_007077
225767_at	2.50732	---	AI825833	---
229539_at	2.50499	---	AW665395	---
227489_at	2.49246	SMURF2	BE962027	NM_022739
239413_at	2.45492	CEP152	AI130715	NM_014985
235419_at	2.44674	---	AW612461	---
211651_s_at	2.44357	LAMB1	M20206	NM_002291
215260_s_at	2.44176	TCF3	X52078	NM_003200
227125_at	2.42585	---	BF526978	---
202132_at	2.38957	WWTR1	AA081084	NM_015472
236022_at	2.37826	MYOHD1	AI650341	NM_001033579
228292_at	2.37812	---	AI291989	---
213906_at	2.37295	MYBL1	AW592266	NM_001080416
219888_at	2.33648	SPAG4	NM_003116	NM_003116
203482_at	2.33013	C10orf6	AL133215	NM_018121
204887_s_at	2.31899	PLK4	NM_014264	NM_014264
232174_at	2.30603	---	AA480392	---
220466_at	2.30438	CCDC15	NM_025004	NM_025004
204558_at	2.29479	RAD54L	NM_003579	NM_003579
219184_x_at	2.28241	TIMM22	NM_013337	NM_013337
31799_at	2.27659	---	AF070618	---
209270_at	2.25485	LAMB3	L25541	NM_000228
231577_s_at	2.25089	GBP1	AW014593	NM_002053
235010_at	2.25071	LOC729013	AA833832	XM_001129063
228211_at	2.22265	C9orf102	AI693726	NM_001034155
1558924_s_at	2.2226	CLIP1	BF673049	NM_002956
226697_at	2.21746	FAM114A1	AI742174	NM_138389
204489_s_at	2.19521	CD44	NM_000610	NM_000610
228495_at	2.19221	CCDC75	AI880633	NM_174931
228401_at	2.19198	ATAD2	AI656807	NM_014109
229245_at	2.15345	PLEKHA6	AA535361	NM_014935
213328_at	2.1534	NEK1	AI936517	NM_012224
242584_at	2.13172	FLJ13305	AI954412	NM_032180
236268_at	2.12251	SEC22C	BF732413	NM_004206
230494_at	2.12004	SLC20A1	AI671885	NM_005415
214464_at	2.10525	CDC42BPA	NM_003607	NM_003607
201289_at	2.09676	CYR61	NM_001554	NM_001554
202269_x_at	2.0801	GBP1	BC002666	NM_002053
200923_at	2.07484	LGALS3BP	NM_005567	NM_005567
229699_at	2.07418	---	AW237752	---
222030_at	2.04865	SIVA1	AW024335	NM_006427
201505_at	2.04553	LAMB1	NM_002291	NM_002291
226221_at	2.04449	KIAA1432	AL138104	NM_020829
238612_at	2.03363	---	AW298070	---
210006_at	2.03134	ABHD14A	BC002571	NM_015407
230820_at	2.02428	---	BF111169	---
235003_at	2.01186	UHMK1	AI249980	NM_175866
220840_s_at	2.01082	C1orf112	NM_018186	NM_018186
229710_at	2.00341	---	AA843541	---
222250_s_at	2.00231	INTS7	AK001363	NM_015434
