# Supplementary material for: Nuclear β-catenin and CD44 upregulation characterize invasive cell populations in non-aggressive MCF-7 breast cancer cells
Source: BMC Cancer. 2010 Aug 10;10:414. doi: 10.1186/1471-2407-10-414 (PMC3087322; doi:10.1186/1471-2407-10-414)
Supplement: Additional file 3 — List of the 87 probe sets downregulated >2-fold in both MCF-7-14 and MDA-MB-231 cells compared with MCF-7 cells. [file 1471-2407-10-414-S3.XLS]

## Sheet: Sheet1
Probe Set ID	Hold Change	Common name	Genbank Accession No.	RefSeq
228716_at	0.0280393	THRB	BG494007	NM_000461
204041_at	0.197572	MAOB	NM_000898	NM_000898
222449_at	0.230322	TMEPAI	AL035541	NM_020182
219795_at	0.241525	SLC6A14	NM_007231	NM_007231
229580_at	0.242964	---	R71596	---
218262_at	0.244141	RMND5B	NM_022762	NM_022762
208596_s_at	0.245742	UGT1A1	NM_019093	NM_000463
229800_at	0.277665	DCLK1	AI129626	NM_004734
201194_at	0.296013	SEPW1	NM_003009	NM_003009
226492_at	0.303198	SEMA6D	AL036088	NM_020858
227319_at	0.312555	---	AI693862	---
229429_x_at	0.313497	FAM91A2	AA863228	XM_934503
225914_s_at	0.315678	CAB39L	AW242839	NM_001031724
209030_s_at	0.316273	CADM1	NM_014333	NM_001098517
204971_at	0.3287	CSTA	NM_005213	NM_005213
215125_s_at	0.3309	UGT1A1	AV691323	NM_000463
201311_s_at	0.337065	SH3BGRL	AL515318	NM_003022
222746_s_at	0.347081	BSPRY	AJ276691	NM_017688
201312_s_at	0.35255	SH3BGRL	NM_003022	NM_003022
207430_s_at	0.35422	MSMB	NM_002443	NM_002443
209031_at	0.366868	CADM1	AL519710	NM_001098517
217875_s_at	0.367972	TMEPAI	NM_020182	NM_020182
210297_s_at	0.371129	MSMB	U22178	NM_002443
219370_at	0.371609	RPRM	NM_019845	NM_019845
222450_at	0.374266	TMEPAI	AL035541	NM_020182
209772_s_at	0.378147	CD24	X69397	NM_013230
240192_at	0.387868	FLJ45983	AI631850	NM_207423
228762_at	0.39301	LFNG	AW151924	NM_001040167
219414_at	0.39437	CLSTN2	NM_022131	NM_022131
211259_s_at	0.394896	BMP7	BC004248	NM_001719
210547_x_at	0.399445	ICA1	L21181	NM_004968
242093_at	0.401028	SYTL5	AW263497	NM_138780
223423_at	0.403371	GPR160	BC000181	NM_014373
216583_x_at	0.403821	---	AC004079	---
1555851_s_at	0.404737	SEPW1	AW514401	NM_003009
204518_s_at	0.40741	PPIC	NM_000943	NM_000943
206094_x_at	0.407942	UGT1A1	NM_001072	NM_000463
212249_at	0.410499	PIK3R1	AI934473	NM_181504
234339_s_at	0.411853	GLTSCR2	AF296124	NM_015710
210319_x_at	0.416137	MSX2	D89377	NM_002449
209590_at	0.418411	BMP7	AL157414	NM_001719
204532_x_at	0.422597	UGT1A4	NM_021027	NM_007120
1558529_s_at	0.425569	---	BU147359	---
222165_x_at	0.426973	C9orf16	AK022885	NM_024112
221207_s_at	0.428199	NBEA	NM_015678	NM_015678
215411_s_at	0.430524	TRAF3IP2	AL008730	NM_147200
219070_s_at	0.43208	MOSPD3	NM_023948	NM_001040097
209394_at	0.432471	ASMTL	BC002508	NM_004192
238022_at	0.434419	hCG_1815491	AA954994	XM_931911
208056_s_at	0.436395	CBFA2T3	NM_005187	NM_005187
204985_s_at	0.437204	TRAPPC6A	NM_024108	NM_024108
229163_at	0.437414	CAMK2N1	N75559	NM_018584
225915_at	0.438722	CAB39L	AL138875	NM_001031724
204941_s_at	0.44101	ALDH3B2	AA071510	NM_000695
207279_s_at	0.441644	NEBL	NM_016365	NM_006393
214097_at	0.44302	RPS21	AW024383	NM_001024
208322_s_at	0.444438	ST3GAL1	NM_003033	NM_003033
229733_s_at	0.444454	---	N54506	---
227480_at	0.448943	SUSD2	Z92546	NM_019601
229522_at	0.450985	HSPC105	AI914083	NM_145168
242338_at	0.451192	TMEM64	BG535396	NM_001008495
207126_x_at	0.451759	UGT1A4	NM_000463	NM_007120
224577_at	0.452049	ERGIC1	AB033007	NM_001031711
205427_at	0.460874	ZNF354A	NM_005649	NM_005649
217807_s_at	0.463744	GLTSCR2	NM_015710	NM_015710
203999_at	0.467487	SYT1	AV731490	NM_005639
208650_s_at	0.467503	CD24	BG327863	NM_013230
232902_s_at	0.468216	RARS2	BG165118	NM_020320
222905_s_at	0.472609	TMEM143	AL558164	NM_018273
209687_at	0.472934	CXCL12	U19495	NM_000609
240261_at	0.474062	TOM1L1	AA913079	NM_005486
201708_s_at	0.47427	NIPSNAP1	AW083371	NM_003634
218186_at	0.477988	RAB25	NM_020387	NM_020387
228067_at	0.479008	C2orf55	AW249666	NM_207362
218792_s_at	0.479214	BSPRY	NM_017688	NM_017688
227806_at	0.479611	C16orf74	BG285710	NM_206967
232202_at	0.479876	---	AK024927	---
218546_at	0.482956	C1orf115	NM_024709	NM_024709
200708_at	0.484155	GOT2	NM_002080	NM_002080
223306_at	0.484498	EBPL	AF243433	NM_032565
205691_at	0.487894	SYNGR3	NM_004209	NM_004209
203286_at	0.487997	RNF44	NM_014901	NM_014901
224407_s_at	0.488451	RP6-213H19.1	AF344882	NM_001042452
222234_s_at	0.49159	DBNDD1	AK022644	NM_001042610
235456_at	0.493824	---	AI810266	---
205769_at	0.495405	SLC27A2	NM_003645	NM_003645
205774_at	0.498984	F12	NM_000505	NM_000505
