# Supplementary material for: Nuclear β-catenin and CD44 upregulation characterize invasive cell populations in non-aggressive MCF-7 breast cancer cells
Source: BMC Cancer. 2010 Aug 10;10:414. doi: 10.1186/1471-2407-10-414 (PMC3087322; doi:10.1186/1471-2407-10-414)
Supplement: Additional file 4 — Top significant networks for the 163 differentially expressed probe sets (144 unique genes) in both MCF-7-14 and MDA-MB-231 cells compared with MCF-7 cells. [file 1471-2407-10-414-S4.XLS]

## Sheet: Sheet1
Associated network function	Score
DNA Replication, Recombination, and Repair, Cell Cycle, Cancer	40
Cancer, Cell Death, Cellular Growth and Proliferation	23
Cellular Growth and Proliferation, Cellular Movement, Cellular Development	23
Cancer, Cellular Growth and Proliferation, Reproductive System Disease	22
Gene Expression, Organismal Development, Lipid Metabolism	20
